# Supplementary material for: Occupancy modeling reveals territory-level effects of nest boxes on the presence, colonization, and persistence of a declining raptor in a fruit-growing region
Source: PLoS One. 2017 Oct 18;12(10):e0185701. doi: 10.1371/journal.pone.0185701 (PMC5646792; doi:10.1371/journal.pone.0185701)
Supplement: S1 File — (TXT) [file pone.0185701.s001.txt]

segment	transect	det11	det12	det13	det14	det15	det16	det17	det18	det19	det110	det111	det112	det21	det22	det23	det24	det25	det26	det27	det28	det29	det210	det211	det212	det31	det32	det33	det34	det35	det36	det37	det38	det39	det310	det311	det312	det41	det42	det43	det44	det45	det46	det47	det48	det49	det410	det411	det412	date11	date12	date13	date14	date15	date16	date17	date18	date19	date110	date111	date112	date21	date22	date23	date24	date25	date26	date27	date28	date29	date210	date211	date212	date31	date32	date33	date34	date35	date36	date37	date38	date39	date310	date311	date312	date41	date42	date43	date44	date45	date46	date47	date48	date49	date410	date411	date412	time11	time12	time13	time14	time15	time16	time17	time18	time19	time110	time111	time112	time21	time22	time23	time24	time25	time26	time27	time28	time29	time210	time211	time212	time31	time32	time33	time34	time35	time36	time37	time38	time39	times310	time311	time312	time41	time42	time43	time44	time45	time46	time47	time48	time49	times410	time411	time412	survey11	survey12	survey13	survey14	survey15	survey16	survey17	survey18	survey19	survey110	survey111	survey112	survey21	survey22	survey23	survey24	survey25	survey26	survey27	survey28	survey29	survey210	survey211	survey212	survey31	survey32	survey33	survey34	survey35	survey36	survey37	survey38	survey39	survey310	survey311	survey312	survey41	survey42	survey43	survey44	survey45	survey46	survey47	survey48	survey49	survey410	survey411	survey412	boxes1	boxes2	boxes3	boxes4	neighbor1	neighbor2	neighbor3	neighbor4	distance1	distance2	distance3	distance4
Western1	Western	0	0	0	0	0	0	NA	NA	NA	NA	NA	NA	0	0	0	0	0	0	0	0	0	0	0	0	0	0	0	0	0	0	0	0	0	0	0	0	1	0	0	0	0	1	0	0	0	0	0	0	184	184	205	205	219	219	NA	NA	NA	NA	NA	NA	187	187	192	192	198	198	204	204	209	209	214	214	160	160	166	166	173	173	180	180	187	187	195	195	164	164	174	174	181	181	191	191	198	198	204	204	0	0	0	0	0	0	NA	NA	NA	NA	NA	NA	0	1	1	0	0	1	1	0	0	1	1	0	0	1	1	0	0	1	1	0	0	1	1	0	0	1	1	0	0	1	1	0	0	1	1	0	0	1	0	1	0	1	NA	NA	NA	NA	NA	NA	0	1	0	1	0	1	0	1	0	1	0	1	0	1	0	1	0	1	0	1	0	1	0	1	0	1	0	1	0	1	0	1	0	1	0	1	0	0	0	0	0	0	0	1	0	0	0	0
Western2	Western	0	0	0	0	0	0	NA	NA	NA	NA	NA	NA	0	0	0	0	0	0	0	0	0	0	0	0	0	0	0	0	0	0	0	0	0	0	0	0	0	0	0	1	0	0	0	0	0	0	0	0	184	184	205	205	219	219	NA	NA	NA	NA	NA	NA	187	187	192	192	198	198	204	204	209	209	214	214	160	160	166	166	173	173	180	180	187	187	195	195	164	164	174	174	181	181	191	191	198	198	204	204	0	0	0	0	0	0	NA	NA	NA	NA	NA	NA	0	1	1	0	0	1	1	0	0	1	1	0	0	1	1	0	0	1	1	0	0	1	1	0	0	1	1	0	0	1	1	0	0	1	1	0	0	1	0	1	0	1	NA	NA	NA	NA	NA	NA	0	1	0	1	0	1	0	1	0	1	0	1	0	1	0	1	0	1	0	1	0	1	0	1	0	1	0	1	0	1	0	1	0	1	0	1	0	0	0	1	0	0	0	0	0	0	0	0
Western3	Western	0	0	0	0	0	0	NA	NA	NA	NA	NA	NA	0	0	0	0	0	0	0	0	0	0	0	0	0	0	0	0	0	0	0	0	0	0	0	0	0	0	0	0	0	0	0	0	0	0	0	0	184	184	205	205	219	219	NA	NA	NA	NA	NA	NA	187	187	192	192	198	198	204	204	209	209	214	214	160	160	166	166	173	173	180	180	187	187	195	195	164	164	174	174	181	181	191	191	198	198	204	204	0	0	0	0	0	0	NA	NA	NA	NA	NA	NA	0	1	1	0	0	1	1	0	0	1	1	0	0	1	1	0	0	1	1	0	0	1	1	0	0	1	1	0	0	1	1	0	0	1	1	0	0	1	0	1	0	1	NA	NA	NA	NA	NA	NA	0	1	0	1	0	1	0	1	0	1	0	1	0	1	0	1	0	1	0	1	0	1	0	1	0	1	0	1	0	1	0	1	0	1	0	1	0	0	0	0	0	0	0	1	0	0	0	0
Western4	Western	0	0	0	0	0	0	NA	NA	NA	NA	NA	NA	0	0	0	0	0	0	0	0	0	0	0	0	0	0	0	0	0	0	0	0	0	0	0	0	0	1	1	0	1	1	2	1	0	0	0	0	185	185	206	206	219	219	NA	NA	NA	NA	NA	NA	187	187	192	192	198	198	204	204	209	209	214	214	160	160	166	166	173	173	180	180	187	187	195	195	164	164	174	174	181	181	191	191	198	198	204	204	0	0	0	0	0	0	NA	NA	NA	NA	NA	NA	0	1	1	0	0	1	1	0	0	1	1	0	0	1	1	0	0	1	1	0	0	1	1	0	0	1	1	0	0	1	1	0	0	1	1	0	0	1	0	1	0	1	NA	NA	NA	NA	NA	NA	0	1	0	1	0	1	0	1	0	1	0	1	0	1	0	1	0	1	0	1	0	1	0	1	0	1	0	1	0	1	0	1	0	1	0	1	0	0	0	1	0	0	0	1	0	0	0	1
Western5	Western	0	0	0	0	0	0	NA	NA	NA	NA	NA	NA	0	0	0	0	0	0	0	0	0	0	0	0	0	0	0	0	0	0	0	0	0	0	0	0	0	0	0	0	0	1	0	0	0	0	0	0	185	185	206	206	220	220	NA	NA	NA	NA	NA	NA	186	186	192	192	198	198	203	203	209	209	214	214	160	160	166	166	172	172	180	180	187	187	195	195	164	164	174	174	181	181	191	191	198	198	204	204	0	0	0	0	0	0	NA	NA	NA	NA	NA	NA	0	1	1	0	0	1	1	0	0	1	1	0	0	1	1	0	0	1	1	0	0	1	1	0	0	1	1	0	0	1	1	0	0	1	1	0	0	1	0	1	0	1	NA	NA	NA	NA	NA	NA	0	1	0	1	0	1	0	1	0	1	0	1	0	1	0	1	0	1	0	1	0	1	0	1	0	1	0	1	0	1	0	1	0	1	0	1	0	0	0	1	0	0	0	1	0	0	0	1
Western6	Western	0	0	0	0	0	0	NA	NA	NA	NA	NA	NA	0	0	0	0	0	0	0	0	0	0	0	0	0	0	0	0	0	0	0	0	0	0	0	0	0	0	0	0	0	0	0	0	0	0	0	0	185	185	206	206	220	220	NA	NA	NA	NA	NA	NA	186	186	192	192	198	198	203	203	209	209	214	214	160	160	166	166	172	172	180	180	187	187	195	195	164	164	174	174	181	181	191	191	198	198	204	204	0	0	0	0	0	0	NA	NA	NA	NA	NA	NA	0	1	1	0	0	1	1	0	0	1	1	0	0	1	1	0	0	1	1	0	0	1	1	0	0	1	1	0	0	1	1	0	0	1	1	0	0	1	0	1	0	1	NA	NA	NA	NA	NA	NA	0	1	0	1	0	1	0	1	0	1	0	1	0	1	0	1	0	1	0	1	0	1	0	1	0	1	0	1	0	1	0	1	0	1	0	1	0	0	0	0	0	0	0	1	0	0	0	0
Western7	Western	0	0	0	0	0	0	NA	NA	NA	NA	NA	NA	0	0	0	0	0	0	0	0	0	0	0	0	0	0	0	0	0	0	0	0	0	0	0	0	0	0	0	0	0	0	0	0	0	0	0	0	185	185	206	206	220	220	NA	NA	NA	NA	NA	NA	186	186	192	192	198	198	203	203	209	209	214	214	160	160	166	166	172	172	180	180	187	187	195	195	164	164	174	174	181	181	191	191	198	198	204	204	0	0	0	0	0	0	NA	NA	NA	NA	NA	NA	0	1	1	0	0	1	1	0	0	1	1	0	0	1	1	0	0	1	1	0	0	1	1	0	0	1	1	0	0	1	1	0	0	1	1	0	0	1	0	1	0	1	NA	NA	NA	NA	NA	NA	0	1	0	1	0	1	0	1	0	1	0	1	0	1	0	1	0	1	0	1	0	1	0	1	0	1	0	1	0	1	0	1	0	1	0	1	0	0	0	0	0	0	0	0	0	0	0	0
Eastern1	Eastern	0	0	1	0	0	0	NA	NA	NA	NA	NA	NA	0	0	0	0	0	1	0	0	0	0	0	0	0	1	1	0	0	0	0	0	0	0	1	0	1	1	0	0	1	0	0	0	0	0	0	0	193	193	208	208	221	221	NA	NA	NA	NA	NA	NA	186	186	191	191	197	197	202	202	210	210	213	213	161	161	168	168	175	175	182	182	189	189	196	196	163	163	173	173	180	180	189	189	197	197	201	201	0	0	0	0	0	0	NA	NA	NA	NA	NA	NA	0	1	1	0	0	1	1	0	0	1	1	0	0	1	1	0	0	1	1	0	0	1	1	0	0	1	1	0	0	1	1	0	0	1	1	0	0	1	0	1	0	1	NA	NA	NA	NA	NA	NA	0	1	0	1	0	1	0	1	0	1	0	1	0	1	0	1	0	1	0	1	0	1	0	1	0	1	0	1	0	1	0	1	0	1	0	1	1	1	1	1	1	1	1	1	1	1	1	1
Eastern2	Eastern	1	0	0	0	0	0	NA	NA	NA	NA	NA	NA	1	0	0	0	0	0	0	0	0	0	0	0	0	0	1	0	0	0	0	0	0	0	0	0	0	0	0	0	0	0	0	0	1	4	0	0	193	193	208	208	221	221	NA	NA	NA	NA	NA	NA	186	186	191	191	197	197	202	202	210	210	213	213	161	161	168	168	175	175	182	182	189	189	196	196	163	163	173	173	180	180	189	189	197	197	201	201	0	0	0	0	0	0	NA	NA	NA	NA	NA	NA	0	1	1	0	0	1	1	0	0	1	1	0	0	1	1	0	0	1	1	0	0	1	1	0	0	1	1	0	0	1	1	0	0	1	1	0	0	1	0	1	0	1	NA	NA	NA	NA	NA	NA	0	1	0	1	0	1	0	1	0	1	0	1	0	1	0	1	0	1	0	1	0	1	0	1	0	1	0	1	0	1	0	1	0	1	0	1	1	1	1	1	1	1	1	1	1	1	1	1
Eastern3	Eastern	0	0	0	0	0	0	NA	NA	NA	NA	NA	NA	0	0	0	0	0	0	0	0	0	0	0	1	0	0	0	0	0	0	0	0	0	0	0	0	0	0	0	0	0	0	0	0	0	0	0	0	193	193	208	208	221	221	NA	NA	NA	NA	NA	NA	186	186	191	191	197	197	202	202	210	210	213	213	161	161	168	168	175	175	182	182	189	189	196	196	163	163	173	173	180	180	189	189	197	197	201	201	0	0	0	0	0	0	NA	NA	NA	NA	NA	NA	0	1	1	0	0	1	1	0	0	1	1	0	0	1	1	0	0	1	1	0	0	1	1	0	0	1	1	0	0	1	1	0	0	1	1	0	0	1	0	1	0	1	NA	NA	NA	NA	NA	NA	0	1	0	1	0	1	0	1	0	1	0	1	0	1	0	1	0	1	0	1	0	1	0	1	0	1	0	1	0	1	0	1	0	1	0	1	0	0	0	0	1	1	1	1	0	0	0	0
Eastern4	Eastern	0	0	0	0	0	0	NA	NA	NA	NA	NA	NA	0	0	0	0	0	0	0	0	0	0	0	0	0	0	0	0	0	0	0	0	0	0	0	0	0	0	0	0	0	0	0	0	0	0	0	0	193	193	208	208	221	221	NA	NA	NA	NA	NA	NA	186	186	191	191	197	197	202	202	210	210	213	213	161	161	168	168	175	175	182	182	189	189	196	196	163	163	173	173	180	180	189	189	197	197	201	201	0	0	0	0	0	0	NA	NA	NA	NA	NA	NA	0	1	1	0	0	1	1	0	0	1	1	0	0	1	1	0	0	1	1	0	0	1	1	0	0	1	1	0	0	1	1	0	0	1	1	0	0	1	0	1	0	1	NA	NA	NA	NA	NA	NA	0	1	0	1	0	1	0	1	0	1	0	1	0	1	0	1	0	1	0	1	0	1	0	1	0	1	0	1	0	1	0	1	0	1	0	1	0	0	0	0	1	1	1	1	0	0	0	0
Eastern5	Eastern	0	0	1	0	0	0	NA	NA	NA	NA	NA	NA	0	0	0	0	0	0	0	0	0	0	0	1	0	0	0	0	0	0	0	0	0	0	2	0	1	0	0	0	0	0	0	0	0	0	0	0	194	194	209	209	222	222	NA	NA	NA	NA	NA	NA	187	187	191	191	196	196	202	202	210	210	213	213	161	161	168	168	175	175	182	182	189	189	196	196	163	163	173	173	180	180	189	189	197	197	201	201	0	0	0	0	0	0	NA	NA	NA	NA	NA	NA	0	1	1	0	0	1	1	0	0	1	1	0	0	1	1	0	0	1	1	0	0	1	1	0	0	1	1	0	0	1	1	0	0	1	1	0	0	1	0	1	0	1	NA	NA	NA	NA	NA	NA	0	1	0	1	0	1	0	1	0	1	0	1	0	1	0	1	0	1	0	1	0	1	0	1	0	1	0	1	0	1	0	1	0	1	0	1	1	1	1	1	0	0	0	0	1	1	1	1
Eastern6	Eastern	0	0	0	0	0	0	NA	NA	NA	NA	NA	NA	0	0	0	0	0	0	0	0	0	0	0	0	0	0	0	0	0	0	0	0	0	0	0	0	0	0	0	0	0	0	0	0	0	0	0	0	194	194	209	209	222	222	NA	NA	NA	NA	NA	NA	187	187	191	191	196	196	202	202	210	210	213	213	161	161	168	168	175	175	182	182	189	189	196	196	163	163	173	173	180	180	189	189	197	197	201	201	0	0	0	0	0	0	NA	NA	NA	NA	NA	NA	0	1	1	0	0	1	1	0	0	1	1	0	0	1	1	0	0	1	1	0	0	1	1	0	0	1	1	0	0	1	1	0	0	1	1	0	0	1	0	1	0	1	NA	NA	NA	NA	NA	NA	0	1	0	1	0	1	0	1	0	1	0	1	0	1	0	1	0	1	0	1	0	1	0	1	0	1	0	1	0	1	0	1	0	1	0	1	0	0	0	0	1	1	1	1	0	0	0	0
Eastern7	Eastern	0	0	0	0	0	0	NA	NA	NA	NA	NA	NA	0	0	0	0	0	0	0	0	0	0	0	0	0	0	0	0	0	0	0	0	0	0	0	0	0	0	0	0	0	0	0	0	0	0	0	0	194	194	209	209	222	222	NA	NA	NA	NA	NA	NA	187	187	191	191	196	196	202	202	210	210	213	213	161	161	168	168	175	175	182	182	189	189	196	196	163	163	173	173	180	180	189	189	197	197	201	201	0	0	0	0	0	0	NA	NA	NA	NA	NA	NA	0	1	1	0	0	1	1	0	0	1	1	0	0	1	1	0	0	1	1	0	0	1	1	0	0	1	1	0	0	1	1	0	0	1	1	0	0	1	0	1	0	1	NA	NA	NA	NA	NA	NA	0	1	0	1	0	1	0	1	0	1	0	1	0	1	0	1	0	1	0	1	0	1	0	1	0	1	0	1	0	1	0	1	0	1	0	1	0	0	0	0	1	1	1	1	0	0	0	0
Eastern8	Eastern	0	0	0	0	0	0	NA	NA	NA	NA	NA	NA	0	0	0	0	0	0	0	0	0	0	0	0	0	0	0	0	0	2	0	0	0	3	0	0	0	0	1	0	1	0	1	0	1	0	0	0	194	194	209	209	222	222	NA	NA	NA	NA	NA	NA	187	187	191	191	196	196	202	202	210	210	213	213	161	161	168	168	175	175	182	182	189	189	196	196	163	163	173	173	180	180	189	189	197	197	201	201	0	0	0	0	0	0	NA	NA	NA	NA	NA	NA	0	1	1	0	0	1	1	0	0	1	1	0	0	1	1	0	0	1	1	0	0	1	1	0	0	1	1	0	0	1	1	0	0	1	1	0	0	1	0	1	0	1	NA	NA	NA	NA	NA	NA	0	1	0	1	0	1	0	1	0	1	0	1	0	1	0	1	0	1	0	1	0	1	0	1	0	1	0	1	0	1	0	1	0	1	0	1	1	1	1	1	0	0	0	0	1	1	1	1
Northern1	Northern	0	0	0	0	0	0	NA	NA	NA	NA	NA	NA	0	0	1	0	0	0	0	0	0	0	0	0	1	0	0	1	0	0	0	0	0	0	0	0	0	0	1	1	1	0	0	0	0	0	0	0	195	195	212	212	224	224	NA	NA	NA	NA	NA	NA	182	182	190	190	193	193	201	201	206	206	211	211	164	164	169	169	178	178	185	185	192	192	202	202	162	162	170	170	179	179	185	185	196	196	200	200	0	0	0	0	0	0	NA	NA	NA	NA	NA	NA	0	1	1	0	0	1	1	0	0	1	1	0	0	1	1	0	0	1	1	0	0	1	1	0	0	1	1	0	0	1	1	0	0	1	1	0	0	1	0	1	0	1	NA	NA	NA	NA	NA	NA	0	1	0	1	0	1	0	1	0	1	0	1	0	1	0	1	0	1	0	1	0	1	0	1	0	1	0	1	0	1	0	1	0	1	0	1	1	1	1	1	1	1	1	1	1	1	1	1
Northern2	Northern	1	0	0	0	0	0	NA	NA	NA	NA	NA	NA	0	0	1	0	0	0	0	0	0	0	0	0	0	0	0	0	0	0	1	0	2	0	1	0	0	0	0	0	0	1	0	0	0	0	0	0	195	195	212	212	224	224	NA	NA	NA	NA	NA	NA	182	182	190	190	193	193	201	201	206	206	211	211	164	164	169	169	178	178	185	185	192	192	202	202	162	162	170	170	179	179	185	185	196	196	200	200	0	0	0	0	0	0	NA	NA	NA	NA	NA	NA	0	1	1	0	0	1	1	0	0	1	1	0	0	1	1	0	0	1	1	0	0	1	1	0	0	1	1	0	0	1	1	0	0	1	1	0	0	1	0	1	0	1	NA	NA	NA	NA	NA	NA	0	1	0	1	0	1	0	1	0	1	0	1	0	1	0	1	0	1	0	1	0	1	0	1	0	1	0	1	0	1	0	1	0	1	0	1	1	1	1	1	1	1	1	1	0	0	0	0
Northern3	Northern	0	0	1	1	0	0	NA	NA	NA	NA	NA	NA	0	0	0	1	2	0	1	0	0	0	0	0	1	1	0	0	0	1	0	0	1	0	0	0	2	2	0	1	1	0	0	0	1	0	0	0	195	195	212	212	224	224	NA	NA	NA	NA	NA	NA	182	182	190	190	193	193	201	201	206	206	211	211	164	164	169	169	178	178	185	185	192	192	202	202	162	162	170	170	179	179	185	185	196	196	200	200	0	0	0	0	0	0	NA	NA	NA	NA	NA	NA	0	1	1	0	0	1	1	0	0	1	1	0	0	1	1	0	0	1	1	0	0	1	1	0	0	1	1	0	0	1	1	0	0	1	1	0	0	1	0	1	0	1	NA	NA	NA	NA	NA	NA	0	1	0	1	0	1	0	1	0	1	0	1	0	1	0	1	0	1	0	1	0	1	0	1	0	1	0	1	0	1	0	1	0	1	0	1	1	1	1	1	1	1	1	1	1	1	1	1
Northern4	Northern	0	0	0	0	0	0	NA	NA	NA	NA	NA	NA	1	1	0	0	0	0	0	0	0	0	0	0	0	0	0	0	0	0	0	0	0	0	0	0	0	0	0	0	0	1	0	0	0	1	0	0	196	196	213	213	225	225	NA	NA	NA	NA	NA	NA	182	182	190	190	194	194	201	201	206	206	211	211	164	164	169	169	178	178	185	185	192	192	202	202	162	162	170	170	179	179	185	185	196	196	200	200	0	0	0	0	0	0	NA	NA	NA	NA	NA	NA	0	1	1	0	0	1	1	0	0	1	1	0	0	1	1	0	0	1	1	0	0	1	1	0	0	1	1	0	0	1	1	0	0	1	1	0	0	1	0	1	0	1	NA	NA	NA	NA	NA	NA	0	1	0	1	0	1	0	1	0	1	0	1	0	1	0	1	0	1	0	1	0	1	0	1	0	1	0	1	0	1	0	1	0	1	0	1	0	0	0	0	1	1	1	1	0	0	0	0
Northern5	Northern	0	0	0	0	0	0	NA	NA	NA	NA	NA	NA	1	0	1	0	2	0	0	0	0	0	0	0	0	0	0	1	0	0	1	1	1	0	0	0	0	1	0	1	0	0	0	0	0	1	0	0	196	196	213	213	225	225	NA	NA	NA	NA	NA	NA	182	182	190	190	194	194	201	201	206	206	211	211	165	165	169	169	178	178	185	185	192	192	202	202	162	162	170	170	179	179	185	185	196	196	200	200	0	0	0	0	0	0	NA	NA	NA	NA	NA	NA	0	1	1	0	0	1	1	0	0	1	1	0	0	1	1	0	0	1	1	0	0	1	1	0	0	1	1	0	0	1	1	0	0	1	1	0	0	1	0	1	0	1	NA	NA	NA	NA	NA	NA	0	1	0	1	0	1	0	1	0	1	0	1	0	1	0	1	0	1	0	1	0	1	0	1	0	1	0	1	0	1	0	1	0	1	0	1	0	1	1	1	0	1	1	1	0	0	0	0
Northern6	Northern	0	0	0	0	0	0	NA	NA	NA	NA	NA	NA	0	0	0	0	0	0	0	0	0	0	0	0	0	1	0	2	1	1	0	0	0	1	1	0	0	0	0	0	0	1	0	1	1	0	0	0	196	196	213	213	225	225	NA	NA	NA	NA	NA	NA	182	182	190	190	194	194	201	201	206	206	211	211	165	165	169	169	178	178	185	185	192	192	202	202	162	162	170	170	179	179	185	185	196	196	200	200	0	0	0	0	0	0	NA	NA	NA	NA	NA	NA	0	1	1	0	0	1	1	0	0	1	1	0	0	1	1	0	0	1	1	0	0	1	1	0	0	1	1	0	0	1	1	0	0	1	1	0	0	1	0	1	0	1	NA	NA	NA	NA	NA	NA	0	1	0	1	0	1	0	1	0	1	0	1	0	1	0	1	0	1	0	1	0	1	0	1	0	1	0	1	0	1	0	1	0	1	0	1	0	1	1	1	1	1	1	1	0	0	0	0
Southern1	Southern	1	0	0	1	2	2	NA	NA	NA	NA	NA	NA	0	0	0	0	0	0	0	1	0	0	0	0	0	0	0	1	0	0	0	0	0	0	0	0	0	0	0	0	1	0	0	0	0	0	0	0	171	171	201	201	215	215	NA	NA	NA	NA	NA	NA	184	184	188	188	194	194	199	199	205	205	212	212	162	162	171	171	177	177	184	184	191	191	201	201	161	161	169	169	175	175	183	183	192	192	199	199	0	0	0	0	0	0	NA	NA	NA	NA	NA	NA	0	1	1	0	0	1	1	0	0	1	1	0	0	1	1	0	0	1	1	0	0	1	1	0	0	1	1	0	0	1	1	0	0	1	1	0	0	1	0	1	0	1	NA	NA	NA	NA	NA	NA	0	1	0	1	0	1	0	1	0	1	0	1	0	1	0	1	0	1	0	1	0	1	0	1	0	1	0	1	0	1	0	1	0	1	0	1	1	1	1	1	1	1	1	1	1	1	1	1
Southern2	Southern	0	0	0	0	0	0	NA	NA	NA	NA	NA	NA	1	0	0	1	0	0	0	0	0	0	0	0	0	0	0	0	0	0	1	2	1	0	0	0	0	0	0	1	0	0	0	0	0	0	0	0	171	171	201	201	215	215	NA	NA	NA	NA	NA	NA	184	184	188	188	194	194	199	199	205	205	212	212	162	162	171	171	177	177	184	184	191	191	201	201	161	161	169	169	175	175	183	183	192	192	199	199	0	0	0	0	0	0	NA	NA	NA	NA	NA	NA	0	1	1	0	0	1	1	0	0	1	1	0	0	1	1	0	0	1	1	0	0	1	1	0	0	1	1	0	0	1	1	0	0	1	1	0	0	1	0	1	0	1	NA	NA	NA	NA	NA	NA	0	1	0	1	0	1	0	1	0	1	0	1	0	1	0	1	0	1	0	1	0	1	0	1	0	1	0	1	0	1	0	1	0	1	0	1	1	1	1	1	1	1	1	1	0	0	0	0
Southern3	Southern	1	0	1	0	0	0	NA	NA	NA	NA	NA	NA	0	0	0	0	0	1	0	0	0	0	0	0	1	0	0	0	0	0	0	0	0	0	0	0	1	1	0	0	0	0	0	0	0	0	1	0	171	171	201	201	215	215	NA	NA	NA	NA	NA	NA	184	184	188	188	194	194	199	199	205	205	212	212	162	162	171	171	177	177	184	184	191	191	201	201	161	161	169	169	175	175	183	183	192	192	199	199	0	0	0	0	0	0	NA	NA	NA	NA	NA	NA	0	1	1	0	0	1	1	0	0	1	1	0	0	1	1	0	0	1	1	0	0	1	1	0	0	1	1	0	0	1	1	0	0	1	1	0	0	1	0	1	0	1	NA	NA	NA	NA	NA	NA	0	1	0	1	0	1	0	1	0	1	0	1	0	1	0	1	0	1	0	1	0	1	0	1	0	1	0	1	0	1	0	1	0	1	0	1	1	1	1	1	1	1	1	1	0	0	0	0
Southern4	Southern	1	0	0	1	0	0	NA	NA	NA	NA	NA	NA	0	0	0	1	0	0	0	0	0	0	0	0	1	0	1	1	1	0	0	0	0	0	2	0	0	1	0	0	0	0	0	0	1	0	0	0	171	171	201	201	215	215	NA	NA	NA	NA	NA	NA	184	184	188	188	194	194	199	199	205	205	212	212	162	162	171	171	177	177	184	184	191	191	201	201	161	161	169	169	175	175	183	183	192	192	199	199	0	0	0	0	0	0	NA	NA	NA	NA	NA	NA	0	1	1	0	0	1	1	0	0	1	1	0	0	1	1	0	0	1	1	0	0	1	1	0	0	1	1	0	0	1	1	0	0	1	1	0	0	1	0	1	0	1	NA	NA	NA	NA	NA	NA	0	1	0	1	0	1	0	1	0	1	0	1	0	1	0	1	0	1	0	1	0	1	0	1	0	1	0	1	0	1	0	1	0	1	0	1	1	1	1	1	1	1	1	1	1	1	1	1
Southern5	Southern	1	0	0	0	0	0	NA	NA	NA	NA	NA	NA	0	1	0	0	0	0	0	0	0	0	0	0	0	1	0	0	0	0	0	0	0	0	2	3	0	0	0	0	0	0	0	0	1	2	0	0	172	172	202	202	216	216	NA	NA	NA	NA	NA	NA	184	184	188	188	195	195	199	199	205	205	212	212	163	163	171	171	177	177	184	184	191	191	201	201	161	161	169	169	175	175	183	183	192	192	199	199	0	0	0	0	0	0	NA	NA	NA	NA	NA	NA	0	1	1	0	0	1	1	0	0	1	1	0	0	1	1	0	0	1	1	0	0	1	1	0	0	1	1	0	0	1	1	0	0	1	1	0	0	1	0	1	0	1	NA	NA	NA	NA	NA	NA	0	1	0	1	0	1	0	1	0	1	0	1	0	1	0	1	0	1	0	1	0	1	0	1	0	1	0	1	0	1	0	1	0	1	0	1	1	1	1	1	1	1	1	1	1	1	0	0
Southern6	Southern	0	0	0	0	1	0	NA	NA	NA	NA	NA	NA	0	0	0	0	0	0	0	0	0	0	0	0	0	1	0	0	0	0	1	0	1	1	0	0	0	0	1	0	1	0	0	0	0	0	0	0	172	172	202	202	216	216	NA	NA	NA	NA	NA	NA	184	184	188	188	195	195	199	199	205	205	212	212	163	163	171	171	177	177	184	184	191	191	201	201	161	161	169	169	175	175	183	183	192	192	199	199	0	0	0	0	0	0	NA	NA	NA	NA	NA	NA	0	1	1	0	0	1	1	0	0	1	1	0	0	1	1	0	0	1	1	0	0	1	1	0	0	1	1	0	0	1	1	0	0	1	1	0	0	1	0	1	0	1	NA	NA	NA	NA	NA	NA	0	1	0	1	0	1	0	1	0	1	0	1	0	1	0	1	0	1	0	1	0	1	0	1	0	1	0	1	0	1	0	1	0	1	0	1	1	1	1	1	1	1	1	1	0	0	0	0
Southern7	Southern	1	1	0	0	0	0	NA	NA	NA	NA	NA	NA	1	0	0	0	0	0	0	0	0	0	0	1	0	0	0	0	0	0	0	1	0	0	0	0	0	0	0	0	0	0	1	0	0	0	0	0	172	172	202	202	216	216	NA	NA	NA	NA	NA	NA	184	184	188	188	195	195	199	199	205	205	212	212	163	163	171	171	177	177	184	184	191	191	201	201	161	161	169	169	175	175	183	183	192	192	199	199	0	0	0	0	0	0	NA	NA	NA	NA	NA	NA	0	1	1	0	0	1	1	0	0	1	1	0	0	1	1	0	0	1	1	0	0	1	1	0	0	1	1	0	0	1	1	0	0	1	1	0	0	1	0	1	0	1	NA	NA	NA	NA	NA	NA	0	1	0	1	0	1	0	1	0	1	0	1	0	1	0	1	0	1	0	1	0	1	0	1	0	1	0	1	0	1	0	1	0	1	0	1	1	1	1	1	1	1	1	1	1	1	1	1
