# Supplementary material for: Occupancy modeling reveals territory-level effects of nest boxes on the presence, colonization, and persistence of a declining raptor in a fruit-growing region
Source: PLoS One. 2017 Oct 18;12(10):e0185701. doi: 10.1371/journal.pone.0185701 (PMC5646792; doi:10.1371/journal.pone.0185701)
Supplement: S2 File — (R) [file pone.0185701.s002.R]

## R and WinBUGS/JAGS Code for occupancy model reported in:
## "Occupancy modeling reveals territory-level effects of nest boxes on the presence, colonization, and persistence of a declining raptor in a fruit-growing region"
## by M.E. Shave and C.A. Lindell
##
## Last edited by M.E. Shave on 1 Feb 2017

#Load the correct library
library("R2jags")

# Read in the data
data <- read.table("S1_File.txt", header = TRUE)


#set number of sites, year, and repetitions
y <- as.matrix(data[3:50])
# Create array Y_ijt (detections at i, during j and t) and DATE_ijt (Julian day of the survey at i, j and t)
Y <- SURVEY <- DATE <- TIME <- array(NA, dim=c(28, 12, 4))  # 28 sites, 12 surveys and 3 years
detections <- as.matrix(data[3:50])
dates <- as.matrix(data[51:98])
times <- as.matrix(data[99:146])
surveys <- as.matrix(data[147:194])
box <- as.matrix(data[195:198])
neighbors <- as.matrix(data[199:202])
distances <- as.matrix(data[203:206])
for(i in 1:4){
  Y[,,i] <- detections[,(12 * (i-1) + 1):(12 * (i-1) + 12)]
  DATE[,,i] <- dates[,(12 * (i-1) + 1):(12 * (i-1) + 12)]
  TIME[,,i] <- times[,(12 * (i-1) + 1):(12 * (i-1) + 12)]
  SURVEY[,,i] <- surveys[,(12 * (i-1) + 1):(12 * (i-1) + 12)]
}
nsite<-dim(y)[1]
nyear<-4
nrep<-12

BOXES <- array(box, dim=c(nsite,nyear)) 
NEIGHBOR <- array(neighbors, dim=c(nsite,nyear)) 
DISTANCE <- array(distances, dim=c(nsite,nyear)) 

# Force imputing of missing values (uneven survey rounds in 2013)
meandate <- mean(DATE, na.rm = TRUE)
sddate <- sd(DATE, na.rm = TRUE)
DATE.ST <- (DATE - meandate) / sddate
DATE.ST[is.na(DATE.ST)] <- 0  		# Zero-impute missing values

meansurvey <- mean(SURVEY, na.rm = TRUE)
sdsurvey <- sd(SURVEY, na.rm = TRUE)
SURVEY.ST <- (SURVEY - meansurvey) / sdsurvey
SURVEY.ST[is.na(SURVEY.ST)] <- 0    	# Zero-impute missing values

meanboxes <- mean(BOXES, na.rm = TRUE)
sdboxes <- sd(BOXES, na.rm = TRUE)
BOXES.ST <- (BOXES - meanboxes) / sdboxes
BOXES.ST[is.na(BOXES.ST)] <- 0      # Zero-impute missing values

meanneighbor <- mean(NEIGHBOR, na.rm = TRUE)
sdneighbor <- sd(NEIGHBOR, na.rm = TRUE)
NEIGHBOR.ST <- (NEIGHBOR - meanneighbor) / sdneighbor
NEIGHBOR.ST[is.na(NEIGHBOR.ST)] <- 0      # Zero-impute missing values

meantime <- mean(TIME, na.rm = TRUE)
sdtime <- sd(TIME, na.rm = TRUE)
TIME.ST <- (TIME - meantime) / sdtime
TIME.ST[is.na(TIME.ST)] <- 0      # Zero-impute missing values

meandistance <- mean(DISTANCE, na.rm = TRUE)
sddistance <- sd(DISTANCE, na.rm = TRUE)
DISTANCE.ST <- (DISTANCE- meandistance) / sddistance
DISTANCE.ST[is.na(DISTANCE.ST)] <- 0      # Zero-impute missing values

# Create index for transects (Saracco et al. 2011)
transectID <- as.vector(data[,"transect"]) 
ntransect <- length(unique(transectID))
transect.ind <- rep(NA, ntransect)
for (i in 1:ntransect){
transect.ind[transectID == unique(transectID)[i]] <- i
}

# Define model and write text file into R working directory
sink("2013-2016dynocc.txt")
cat("
    model {
    
    # Specify priors
    alpha.g ~ dunif(-10,10)
    beta1.g ~ dunif(-10,10)
    beta2.g ~ dunif(-10,10)
    alpha.phi ~ dunif(-10,10)
    beta1.phi ~ dunif(-10,10)
    beta2.phi ~ dunif(-10,10)
    
    alpha.psi ~ dunif(-10,10)
    beta1.psi ~ dunif(-10,10)
    beta2.psi ~ dunif(-10,10)

# Prior for random transect effect (Saracco et al. 2011)
    for (k in 1:ntransect){
    transect[k] ~ dnorm(0, transect.tau)
    }
    # Prior for random transect effect variance
    transect.tau ~ dgamma(0.001, 0.001)
    transect.sd <- pow(transect.tau, -0.5)
    
    #for (t in 1:(T-1)){
    #phi[t] ~ dunif(0,1)
    #gamma[t] ~ dunif(0,1)
    #}
    
    alpha.p ~ dunif(-10,10)
    beta1.p ~ dunif(-10,10)
    beta2.p ~ dunif(-10,10)
    beta3.p ~ dunif(-10,10)
    beta4.p ~ dunif(-10,10)
    
    # (Part of) Observation submodel: Define structure for p
    for (i in 1:R){
    for (j in 1:J){
    for (t in 1:T){
    logit(pmat[i,j,t]) <- alpha.p + beta1.p * DATE.ST[i,j,t] + beta3.p * SURVEY.ST[i,j,t] + beta2.p * TIME.ST[i,j,t] + beta4.p * DISTANCE.ST[i,t]
    
    }
    }
    }
    
  ## Ecological submodel - define gamma and phi
      for	(i	in	1:R){
						for	(t	in	2:T){
								logit(gamma[i,t-1])<- alpha.g	+ transect[transect.ind[i]] +	beta1.g * BOXES.ST[i,t] + beta2.g * NEIGHBOR.ST[i,t]
                logit(phi[i,t-1]) <- alpha.phi + transect[transect.ind[i]] + beta1.phi * BOXES.ST[i,t] + beta2.phi * NEIGHBOR.ST[i,t]
    }
    }
    
  ## Ecological submodel - define psi
    # Initial state and likelihood for season t=1
    for (i in 1:R){
    z[i,1] ~ dbern(psi1[i])
    logit(psi1[i]) <- alpha.psi + transect[transect.ind[i]] + beta1.psi * BOXES.ST[i,1] +  beta2.psi * NEIGHBOR.ST[i,1]
    
    for (j in 1:J){
    mup1[i,j,1] <- z[i,1]*pmat[i,j,1]
    y[i,j,1] ~ dbern(mup1[i,j,1]) # This is really observation model
    }
    }
    # For season 2 through T
    for (i in 1:R){
    for (t in 2:T){
    muz[i,t] <- z[i,t-1]*phi[i,t-1]+ (1-z[i,t-1])*gamma[i,t-1]
    z[i,t] ~ dbern(muz[i,t])
    
    # Observation model: likelihood for the observed data
    for (j in 1:J){
    mup2[i,j,t] <- z[i,t]*pmat[i,j,t]
    y[i,j,t] ~ dbern(mup2[i,j,t])
    }
    }
    }
    
    ## Derived parameters: Compute annual occupancy
      for(t	in	1:T){
						meanpsi[t]<-sum(z[1:R,t])/R
      }
    #meanpsi[1] <- mean(psi1[])
    #meanphi <- mean(phi[])
    #meangamma <- mean(gamma[])
    n.occ[1] <- sum(z[,1])
    for (t in 2:T){
    #meanpsi[t] <- meanpsi[t-1]*meanphi[t-1]+ (1-meanpsi[t-1])*meangamma[t-1]
    n.occ[t] <- sum(z[,t])
    growthr[t] <- meanpsi[t]/meanpsi[t-1]
    }
    } # end of model
    ",fill=TRUE)
sink()

## Bundle data and impute zeroes for missing covariate values
y <- Y
y[y>1] <- 1                        # Reduce counts to 0/1
R <- dim(y)[1]
J <- dim(y)[2]
T <- dim(y)[3]

win.data <- list(y = y, R = R, J = J, T = T, transect.ind = transect.ind, ntransect = ntransect, BOXES.ST = BOXES.ST, DATE.ST = DATE.ST, SURVEY.ST = SURVEY.ST, TIME.ST = TIME.ST, NEIGHBOR.ST =NEIGHBOR.ST, DISTANCE.ST = DISTANCE.ST)


# Inits function: use observed occurrence as starting values for latent states
#zst <- apply(y, 1, max, na.rm = TRUE)  
zst <- apply(y, c(1,3), max, na.rm = TRUE)
zst[zst == '-Inf'] <- 0
inits <- function(){list(z = zst, transect = rnorm(ntransect,0,1), transect.tau = runif(1,0,0.5), alpha.g = runif(1, -2, 2), beta1.g = runif(1, -2, 2),beta2.g = runif(1, -2, 2), alpha.phi = runif(1, -2, 2),beta1.phi = runif(1, -2, 2), beta2.phi = runif(1, -2, 2), alpha.psi = runif(1, -2, 2), beta1.psi = runif(1, -2, 2), beta2.psi = runif(1, -2, 2),
                         alpha.p = runif(1, -2, 2), beta1.p = runif(1, -2, 2), beta2.p = runif(1, -2, 2), beta3.p = runif(1, -2, 2), beta4.p = runif(1, -2, 2))}


# Parameters to estimate
params <- c("transect", "transect.sd","alpha.phi", "beta1.phi", "beta2.phi", "alpha.g", "beta1.g","beta2.g","meanpsi", "alpha.psi", "beta1.psi","beta2.psi", "alpha.p", "beta1.p", "beta2.p", "beta3.p","beta4.p", "n.occ", "growthr")

# Full MCMC settings (Saracco et al. 2011)
nc <- 2
nb <- 20000
ni <- 30000
nt <- 2

# Call WinBUGS from R (BRT < 1 min)
out <- jags(win.data, inits, params, "2013-2016dynocc.txt", n.chains = nc, n.thin = nt, n.iter = ni, n.burnin = nb, working.directory = getwd())

# Summarize posteriors
jagsout <- as.mcmc.list(out$BUGSoutput)
summary(jagsout)
plot(jagsout)
print(out, dig=2)

## Predict effect of DATE on detection with uncertainty
  mcmc.sample <- out$BUGSoutput$n.sims

  original.date.pred <- seq(160, 221, length.out = 100)
  date.pred <- (original.date.pred - meandate)/sddate
  p.pred.date <- plogis(out$BUGSoutput$mean$alpha.p + out$BUGSoutput$mean$beta1.p * date.pred)

  array.p.pred.date <- array(NA, dim = c(length(date.pred), mcmc.sample))
    for (i in 1:mcmc.sample){
      array.p.pred.date[,i] <- plogis(out$BUGSoutput$sims.list$alpha.p[i] + out$BUGSoutput$sims.list$beta1.p[i] * 
                                    date.pred)
    }
    # Plot for a subsample of MCMC draws
    sub.set <- sort(sample(1:mcmc.sample, size = 200))

    par(mfrow = c(2, 1))
    plot(original.date.pred, p.pred.date, ylab = "Detection probability", 
     xlab = "Julian Date (June 9 - Aug 9)", xlim = c(160, 220), ylim = c(0, 0.5), type = "l", lwd = 3, frame.plot = FALSE)
      for (i in sub.set){
        lines(original.date.pred, array.p.pred.date[,i], type = "l", lwd = 1, col = "gray")
      }
        lines(original.date.pred, p.pred.date, type = "l", lwd = 3, col = "black")


## Detection during INITIAL vs RETURN SURVEYS 
par(mfrow = c(2, 1))
hist(plogis(out$BUGSoutput$sims.list$alpha.p), nclass = 40, col = "gray", 
     main = "Initial survey (S to N)", xlab = "Detection probability", xlim = c(0, 0.25))
abline(v = mean(plogis(out$BUGSoutput$sims.list$alpha.p)), lwd = 3, lty=3, col ="red")
hist(plogis(out$BUGSoutput$sims.list$alpha.p+ out$BUGSoutput$sims.list$beta3.p), nclass = 40, 
     col = "gray", main = "Return survey (N to S)", xlab = "Detection probability", xlim = c(0, 0.25))
abline(v = mean(plogis(out$BUGSoutput$sims.list$alpha.p+ out$BUGSoutput$sims.list$beta3.p)), lwd = 3, lty=3, col ="red")

## Detection for AM vs PM TIME period
par(mfrow = c(2, 1))
hist(plogis(out$BUGSoutput$sims.list$alpha.p), nclass = 40, col = "gray", 
     main = "AM Survey Period", xlab = "Detection probability", xlim = c(0, 0.25))
abline(v = mean(plogis(out$BUGSoutput$sims.list$alpha.p)), lwd = 3, lty=3, col ="red")
hist(plogis(out$BUGSoutput$sims.list$alpha.p+ out$BUGSoutput$sims.list$beta2.p), nclass = 40, 
     col = "gray", main = "PM Survey Period", xlab = "Detection probability", xlim = c(0, 0.25))
abline(v = mean(plogis(out$BUGSoutput$sims.list$alpha.p+ out$BUGSoutput$sims.list$beta2.p)), lwd = 3, lty=3, col ="red")

## Detection for sites with and without known nest site within 250 m of transect
par(mfrow = c(2, 1))
hist(plogis(out$BUGSoutput$sims.list$alpha.p), nclass = 40, col = "gray", 
     main = "No known nests", xlab = "Detection probability", xlim = c(0, 0.25))
abline(v = mean(plogis(out$BUGSoutput$sims.list$alpha.p)), lwd = 3, lty=3, col ="red")
hist(plogis(out$BUGSoutput$sims.list$alpha.p+ out$BUGSoutput$sims.list$beta4.p), nclass = 40, 
     col = "gray", main = "Known nests", xlab = "Detection probability", xlim = c(0, 0.25))
abline(v = mean(plogis(out$BUGSoutput$sims.list$alpha.p+ out$BUGSoutput$sims.list$beta4.p)), lwd = 3, lty=3, col ="red")
